# Supplementary material for: Scalable acoustic virtual stirrer for enhanced interfacial enzymatic nucleic acid reactions
Source: Sci Adv. 2025 Mar 5;11(10):eadt6955. doi: 10.1126/sciadv.adt6955 (PMC11881892; doi:10.1126/sciadv.adt6955)
Supplement: Supplementary file 2 — Movies S1 and S2 [file sciadv.adt6955_movies_s1_and_s2.zip]

Archive with 2 entries (2 files):
- adt6955_movie_s1.mp4
- adt6955_movie_s2.mp4
